# Supplementary material for: Analyzing factors affecting positivity in drive-through COVID-19 testing: a cross-sectional study
Source: Virol J. 2024 May 14;21:111. doi: 10.1186/s12985-024-02388-w (PMC11094999; doi:10.1186/s12985-024-02388-w)
Supplement: Supplementary file 1 — Supplementary Material 1 [file 12985_2024_2388_MOESM1_ESM.xlsx]

## Sheet: Additional_file_1
		Frequency								Frequency
Symptom	COVID-19	+a	-b	OR (95% CI)c	p	q		Symptom	COVID-19	+a	-b	OR (95% CI)c	p	q
Fever (≥37.0℃)	Positive	390	87	1.5 (1.1-2.0)	0.005	0.02		Muscle pain	Positive	4	473	1.2 (0.3-4.3)	0.8	0.9
	Negative	648	216						Negative	6	858
Runny nose	Positive	238	239	1.4 (1.1-1.8)	0.002	0.009		Chest pain	Positive	0	477	-	0.03	0.1
	Negative	355	509						Negative	9	855
General fatigue	Positive	214	263	1.2 (0.9-1.5)	0.2	0.5		Lower back pain	Positive	3	474	1.4 (0.3-6.1)	0.7	0.9
	Negative	354	510						Negative	4	860
Cough	Positive	227	250	1.5 (1.2-1.8)	<0.001	0.005		Back pain	Positive	3	474	1.8 (0.4-9.0)	0.7	0.9
	Negative	330	534						Negative	3	861
Sore throat	Positive	235	242	2.4 (1.9-3.0)	<0.001	<0.001		Skin rash	Positive	1	476	0.9 (0.08-10)	1	1
	Negative	250	614						Negative	2	862
Headache	Positive	130	347	1.9 (1.4-2.5)	<0.001	<0.001		Dizziness	Positive	2	475	3.6 (0.3-40)	0.3	0.6
	Negative	144	720						Negative	1	863
Joint pain	Positive	62	415	2.7 (1.8-4.1)	<0.001	<0.001		Earache	Positive	0	477	-	0.6	0.8
	Negative	45	819						Negative	3	861
Respiratory distress	Positive	23	454	0.7 (0.4-1.2)	0.2	0.5		Neck pain	Positive	0	477	-	0.5	0.8
	Negative	56	808						Negative	2	862
Diarrhea	Positive	9	468	0.2 (0.1-0.4)	<0.001	<0.001		Cervical lymph node swelling	Positive	0	477	-	0.5	0.8
	Negative	69	795						Negative	2	862
Sputum	Positive	22	455	0.9 (0.5-1.5)	0.7	0.9		Palpitation	Positive	0	477	-	0.5	0.8
	Negative	45	819						Negative	2	862
Nausea	Positive	9	468	0.3 (0.1-0.6)	<0.001	<0.001		Edema	Positive	0	477	-	0.5	0.8
	Negative	57	807						Negative	2	862
Taste disorder	Positive	11	466	0.5 (0.3-1.0)	0.07	0.2		Frequent urination	Positive	1	476	1.8 (0.1-29)	1	1
	Negative	37	827						Negative	1	863
Abdominal pain	Positive	9	468	0.5 (0.2-1.1)	0.07	0.2		Nose bleeding	Positive	0	477	-	1	1
	Negative	32	832						Negative	1	863
Chill	Positive	13	464	1.1 (0.5-2.1)	0.9	1		Blepharitis	Positive	0	477	-	1	1
	Negative	22	842						Negative	1	863
Hoarse voice	Positive	6	471	0.7 (0.3-1.9)	0.6	0.9		Itching	Positive	1	476	-	0.4	0.7
	Negative	15	849						Negative	0	864
Anorexia	Positive	4	473	0.5 (0.2-1.5)	0.2	0.5		Scintillating scotoma	Positive	0	477	-	1	1
	Negative	15	849						Negative	1	863
a+; indicates presence of a symptom.
b-; indicates absence of a symptom.
cOR (95% CI); Odds ratio (95% confidence interval range).
Additional file 1. Differences between COVID-19 positives and negatives in frequency of symptoms.
