# Supplementary material for: Analyzing factors affecting positivity in drive-through COVID-19 testing: a cross-sectional study
Source: Virol J. 2024 May 14;21:111. doi: 10.1186/s12985-024-02388-w (PMC11094999; doi:10.1186/s12985-024-02388-w)
Supplement: Supplementary file 2 — Supplementary Material 2 [file 12985_2024_2388_MOESM2_ESM.xlsx]

## Sheet: Additional_file_2
	Underlying	Frequency							Underlying	Frequency
Symptom	health condition	+a	-b	OR (95% CI)c	p	q		Symptom	health condition	+a	-b	OR (95% CI)c	p	q
Fever (≥37.0℃)	Yes	286	87	0.9 (0.7-1.3)	0.7	0.9		Muscle pain	Yes	5	368	2.6 (0.8-9.1)	0.2	0.5
	No	752	216						No	5	963
Runny nose	Yes	164	209	0.9 (0.8-1.3)	0.9	1		Chest pain	Yes	5	368	3.3 (0.9-12)	0.1	0.4
	No	429	539						No	4	964
General fatigue	Yes	138	235	0.7 (0.6-0.9)	0.01	0.1		Lower back pain	Yes	4	369	3.5 (0.8-16)	0.1	0.4
	No	430	538						No	3	965
Cough	Yes	171	202	1.3 (1.003-1.6)	0.04	0.3		Back pain	Yes	2	371	1.3 (0.3-7.1)	0.7	0.9
	No	386	582						No	4	964
Sore throat	Yes	101	272	0.6 (0.4-0.7)	<0.001	<0.001		Skin rash	Yes	0	373	-	0.6	0.9
	No	384	584						No	3	965
Headache	Yes	38	335	0.4 (0.2-0.5)	<0.001	<0.001		Dizziness	Yes	1	372	1.3 (0.1-14)	1	1
	No	236	732						No	2	966
Joint pain	Yes	22	351	0.7 (0.4-1.1)	0.09	0.4		Earache	Yes	1	372	1.3 (0.1-14)	1	1
	No	85	883						No	2	966
Respiratory distress	Yes	30	343	1.6 (1.02-2.6)	0.05	0.3		Neck pain	Yes	0	373	-	1	1
	No	49	919						No	2	966
Diarrhea	Yes	17	356	0.7 (0.4-1.2)	0.2	0.6		Cervical lymph node swelling	Yes	1	372	2.6 (0.2-42)	0.5	0.8
	No	61	907						No	1	967
Sputum	Yes	24	349	1.5 (0.9-2.5)	0.2	0.5		Palpitation	Yes	0	373	-	1	1
	No	43	925						No	2	966
Nausea	Yes	14	359	0.7 (0.4-1.3)	0.3	0.6		Edema	Yes	1	372	2.6 (0.2-42)	0.5	0.8
	No	52	916						No	1	967
Taste disorder	Yes	12	361	0.9 (0.4-1.7)	0.7	0.9		Frequent urination	Yes	1	372	2.6 (0.2-42)	0.5	0.8
	No	36	932						No	1	967
Abdominal pain	Yes	11	362	0.9 (0.5-1.9)	1	1		Nose bleeding	Yes	0	373	-	1	1
	No	30	938						No	1	967
Chill	Yes	13	360	1.6 (0.8-3.1)	0.3	0.6		Blepharitis	Yes	1	372	-	0.3	0.6
	No	22	946						No	0	968
Hoarse voice	Yes	7	366	1.3 (0.5-3.3)	0.6	0.9		Itching	Yes	0	373	-	1	1
	No	14	954						No	1	967
Anorexia	Yes	10	363	2.9 (1.2-7.3)	0.02	0.2		Scintillating scotoma	Yes	1	372	2.6 (0.2-42)	0.5	0.8
	No	9	959						No	1	967
a+; indicates presence of a symptom.
b-; indicates absence of a symptom.
cOR (95% CI); Odds ratio (95% confidence interval range).
Additional file 2. Differences between underlying health condition positives and negatives in frequency of symptoms.
