# Supplementary material for: Analyzing factors affecting positivity in drive-through COVID-19 testing: a cross-sectional study
Source: Virol J. 2024 May 14;21:111. doi: 10.1186/s12985-024-02388-w (PMC11094999; doi:10.1186/s12985-024-02388-w)
Supplement: Supplementary file 3 — Supplementary Material 3 [file 12985_2024_2388_MOESM3_ESM.xlsx]

## Sheet: Additional_file_4
	Univariate			Multivariate
Variable	B (95% CIa)	p		B (95% CIa)	p
Contact with infected person at home	3.7 (2.6-5.3)	<0.001		3.9 (2.5-5.8)	<0.001
Contact with infected person at office or school	2.3 (1.6-3.2)	<0.001		2.8 (1.9-4.2)	<0.001
Joint pain	2.7 (1.8-4.1)	<0.001		2.7 (1.6-4.6)	<0.001
Sore throat	2.4 (1.9-3.0)	<0.001		2.4 (1.7-3.3)	<0.001
Fever (≥37.0℃)	1.5 (1.1-2.0)	0.005		2.4 (1.6-3.6)	<0.001
Cough	1.5 (1.1-1.8)	0.001		2.1 (1.5-3.1)	<0.001
Elderly adult (≥65 years old)	0.7 (0.5-0.9)	0.03		2.0 (1.2-3.4)	0.01
Number of sample collection by collector (lnb)	1.6 (1.5-1.8)	<0.001		1.5 (1.3-1.7)	<0.001
Headache	1.9 (1.4-2.5)	<0.001		1.4 (0.9-2.1)	0.06
Adult (18-64 years old)	1.4 (1.1-1.8)	0.005		1.4 (0.9-2.2)	0.1
Runny nose	1.4 (1.1-1.8)	0.002		1.2 (0.8-1.7)	0.4
Number of symptom	1.3 (1.2-1.4)	<0.001		1.0 (0.8-1.2)	0.9
Time from symptom onset to testing (day)	0.8 (0.7-0.8)	<0.001		0.8 (0.7-0.9)	<0.001
Underlying health condition	0.6 (0.4-0.7)	<0.001		0.6 (0.5-0.9)	0.008
Nausea	0.3 (0.1-0.6)	<0.001		0.5 (0.2-1.1)	0.1
Diarrhea	0.2 (0.1-0.4)	<0.001		0.4 (0.2-0.8)	0.01
Sex (female)	1.1 (0.9-1.3)	0.5
Child (≤17 years old)	0.8 (0.5-1.1)	0.2
aCI; Confidence interval range
bln; Log natural
Additional file 4. Factors associated with drive-through nasopharyngeal COVID-19 PCR testing positivity. Binary logistic regression model analyses are shown. Variables with significance (p<0.05) in univariate analysis were applied to the multivariate analysis. Variables are shown from the highest B score in multivariate analysis to lower.
