# Supplementary material for: Analyzing factors affecting positivity in drive-through COVID-19 testing: a cross-sectional study
Source: Virol J. 2024 May 14;21:111. doi: 10.1186/s12985-024-02388-w (PMC11094999; doi:10.1186/s12985-024-02388-w)
Supplement: Supplementary file 4 — Supplementary Material 4 [file 12985_2024_2388_MOESM4_ESM.xlsx]

## Sheet: Additional_file_3
		Frequency								Frequency
Symptom	Period	+a	-b	OR (95% CI)c	p	q		Symptom	Period	+a	-b	OR (95% CI)c	p	q
Fever (≥37.0℃)	Omicron	669	213	0.8 (0.6-1.0)	0.06	0.2		Muscle pain	Omicron	8	874	2.1 (0.4-9.9)	0.5	0.8
	Pre-omicron	369	90						Pre-omicron	2	457
Runny nose	Omicron	411	471	1.3 (1.1-1.7)	0.02	0.09		Chest pain	Omicron	5	877	0.6 (0.2-2.4)	0.5	0.8
	Pre-omicron	182	277						Pre-omicron	4	455
General fatigue	Omicron	366	516	0.9 (0.7-1.1)	0.4	0.8		Lower back pain	Omicron	4	878	0.7 (0.2-3.1)	0.7	0.9
	Pre-omicron	202	257						Pre-omicron	3	456
Cough	Omicron	360	522	0.9 (0.7-1.2)	0.5	0.8		Back pain	Omicron	5	877	2.6 (0.3-22)	0.7	0.9
	Pre-omicron	197	262						Pre-omicron	1	458
Sore throat	Omicron	398	484	3.7 (2.7-4.6)	<0.001	<0.001		Skin rash	Omicron	1	881	0.3 (0.02-2.9)	0.3	0.6
	Pre-omicron	87	372						Pre-omicron	2	457
Headache	Omicron	208	674	1.8 (1.4-2.5)	<0.001	<0.001		Dizziness	Omicron	2	880	1.0 (0.09-12)	1	1
	Pre-omicron	66	393						Pre-omicron	1	458
Joint pain	Omicron	82	800	1.8 (1.1-2.8)	0.01	0.05		Earache	Omicron	3	879	-	0.6	0.9
	Pre-omicron	25	434						Pre-omicron	0	459
Respiratory distress	Omicron	41	841	0.5 (0.3-0.9)	0.01	0.05		Neck pain	Omicron	0	882	-	0.1	0.3
	Pre-omicron	38	421						Pre-omicron	2	457
Diarrhea	Omicron	43	839	0.6 (0.4-0.9)	0.04	0.2		Cervical lymph node swelling	Omicron	1	881	0.5 (0.03-8.3)	1	1
	Pre-omicron	35	424						Pre-omicron	1	458
Sputum	Omicron	40	842	0.8 (0.5-1.3)	0.3	0.6		Palpitation	Omicron	1	881	0.5 (0.03-8.3)	1	1
	Pre-omicron	27	432						Pre-omicron	1	458
Nausea	Omicron	33	849	0.5 (0.3-0.8)	0.008	0.05		Edema	Omicron	1	881	0.5 (0.03-8.3)	1	1
	Pre-omicron	33	426						Pre-omicron	1	458
Taste disorder	Omicron	10	872	0.1 (0.06-0.3)	<0.001	<0.001		Frequent urination	Omicron	1	881	0.5 (0.03-8.3)	1	1
	Pre-omicron	38	421						Pre-omicron	1	458
Abdominal pain	Omicron	22	860	0.6 (0.3-1.1)	0.1	0.3		Nose bleeding	Omicron	0	882	-	0.3	0.6
	Pre-omicron	19	440						Pre-omicron	1	458
Chill	Omicron	18	864	0.5 (0.3-1.1)	0.07	0.2		Blepharitis	Omicron	1	881	-	1	1
	Pre-omicron	17	442						Pre-omicron	0	459
Hoarse voice	Omicron	17	865	2.2 (0.7-6.7)	0.2	0.5		Itching	Omicron	1	881	-	1	1
	Pre-omicron	4	455						Pre-omicron	0	459
Anorexia	Omicron	11	871	0.7 (0.3-1.8)	0.5	0.8		Scintillating scotoma	Omicron	1	881	-	1	1
	Pre-omicron	8	451						Pre-omicron	0	459
a+; indicates presence of a symptom.
b-; indicates absence of a symptom.
cOR (95% CI); Odds ratio (95% confidence interval range).
Additional file 3. Differences between Omicron period and Pre-omicron period in frequency of symptoms.
